# Supplementary material for: Using event-related potentials to track morphosyntactic development in second language learners: The processing of number and gender agreement in Spanish
Source: PLoS One. 2018 Jul 27;13(7):e0200791. doi: 10.1371/journal.pone.0200791 (PMC6063416; doi:10.1371/journal.pone.0200791)
Supplement: S1 File — Mean amplitudes, accuracy rates, and proficiency-related information (proficiency group, proficiency test score, months abroad, instruction). (XLSX) [file pone.0200791.s001.xlsx]

## Sheet: Appendix A
												WITHIN-PHRASE GRAMMATICAL_400-900ms MEAN AMPLITUDE																															WITHIN-PHRASE NUMBER VIOLATION_400-900ms MEAN AMPLITUDE
PARTICIPANT	AGE OF ACQUISITION	PROFICIENCY GROUP	PROFICIENCY TEST SCORE	MONTHS ABROAD	INSTRUCTION	GJT ACCURACY_WITHIN-PHRASE GRAMMATICAL	GJT ACCURACY_WITHIN-PHRASE NUMBER VIOLATION	GJT ACCURACY_WITHIN-PHRASE GENDER VIOLATION	GJT ACCURACY_ACROSS-PHRASE GRAMMATICAL	GJT ACCURACY_ACROSS-PHRASE NUMBER VIOLATION	GJT ACCURACY_ACROSS-PHRASE GENDER VIOLATION	FPZ	CPZ	FP2	F7	FC4	CP3	P4	O1	FZ	PZ	C4	F4	FT8	TP7	T6	O2	FCZ	FP1	F3	F8	C3	CP4	P3	OZ	CZ	FC3	FT7	T4	T3	TP6	T5	FPZ	CPZ	FP2	F7	FC4	CP3	P4
1	15	ADVANCED	45	24	9	90	100	97.5	92.5	100	100	2.92036	5.46833	2.50711	1.54038	4.84813	5.54755	3.20946	2.02021	6.49755	4.20654	4.45725	4.90007	3.04326	1.98534	2.40459	1.77392	7.14311	1.70364	4.9601	1.89013	5.17803	3.69876	5.13005	1.85833	6.47831	5.56852	1.61287	2.28583	1.95182	2.23288	1.95585	2.80817	9.52309	2.46559	1.82573	8.31877	8.26226	7.78079
2	21	ADVANCED	45	24	4	100	92.5	82.5	100	75	67.5	-0.374162	1.4308	-0.0620119	-1.42315	0.504249	0.833042	1.9817	2.07425	0.0383288	2.35802	0.91628	0.498421	0.857819	0.426565	0.617571	1.78774	0.35047	-1.3973	-1.13533	0.354365	0.478013	1.36636	1.57471	1.88496	0.837172	-0.319469	-0.3732	0.226079	-0.371569	0.265266	0.584524	0.972117	6.59305	2.26593	-2.22216	6.06273	4.49828	6.91285
3	15	ADVANCED	45	1	3	92.5	95	87.5	92.5	100	92.5	4.91434	5.96894	4.00292	3.42261	6.71243	4.93376	5.15847	0.63119	7.49	4.86075	6.48844	5.58452	4.41563	2.28111	2.70245	2.06699	8.35287	3.89594	6.45561	4.53058	5.63521	5.8616	4.26012	1.32037	7.33599	6.05414	4.11044	4.4021	3.733	3.7278	-0.0588823	2.84773	7.15028	1.35915	-3.07907	6.58486	4.33477	7.00619
4	12	ADVANCED	48	3	7	100	100	97.5	100	100	92.5	-6.29188	5.77522	-7.11059	1.67436	4.26444	6.67126	4.86981	1.1364	4.52974	5.33694	5.58745	2.12318	1.72153	3.59142	1.67445	1.9019	5.29511	-5.74762	3.64222	-0.466562	6.7354	5.56099	5.33721	1.7676	6.31997	5.53239	2.75118	2.15058	4.19401	2.96628	2.6367	0.140632	6.67144	-1.8883	3.49354	5.16609	8.13064	7.77934
5	13	ADVANCED	46	21.5	4	95	97.5	97.5	97.5	100	97.5	-1.94447	3.37289	-3.54791	-2.35396	1.39083	4.41805	4.53391	3.63288	0.339234	4.145	2.54574	-0.457141	-0.883281	3.92936	4.10024	3.87952	1.73252	-3.31398	0.538214	-2.54223	3.30326	3.7395	4.83982	3.14379	2.67854	2.93341	-0.104749	0.0861373	2.01558	2.05302	4.44611	-2.0757	8.02941	-3.57835	-1.7745	3.48843	7.47404	8.34869
6	17	ADVANCED	40	24	4	100	90	90	100	87.5	90	-9.2041	0.275669	-12.4445	-5.92701	0.098177	1.86125	-2.41218	-0.295959	0.278248	-0.520522	-0.366206	-3.02154	-3.67344	3.07355	-1.81059	-2.50908	2.3106	-10.0548	-2.54775	-5.72507	1.60202	-2.31872	1.63569	-2.20292	2.22641	0.814556	-0.349443	-2.56191	1.53506	-2.17671	2.07731	-0.88377	-2.2985	-3.21374	-2.23399	1.91294	-1.78304	-1.97025
7	13	ADVANCED	46	0	3	92.5	75	97.5	97.5	77.5	85	1.48848	2.01886	-0.592726	2.06184	2.10431	1.94059	1.78887	0.849871	2.54552	2.42205	2.30041	1.28626	3.35034	0.869153	1.94424	0.730207	2.40408	1.22346	1.9955	2.03193	1.98773	2.39412	1.59892	0.74365	3.10892	2.25871	2.17167	3.27677	0.546871	2.97332	0.465355	1.50504	1.75072	-1.49016	1.75667	1.4966	2.76332	0.797002
8	11	ADVANCED	42	24	3	95	97.5	95	95	95	97.5	0.559253	2.59765	0.275344	0.134203	3.4464	4.07523	2.89988	0.983087	2.39989	2.23869	3.61982	2.56257	2.65296	3.58362	1.57191	1.24225	3.43727	0.11033	3.45131	1.45009	4.08813	2.98513	3.74533	0.408545	2.99744	3.83755	1.32975	2.43379	2.7923	1.93804	2.46696	1.59338	9.10818	1.31741	1.17022	5.63656	7.77273	6.80671
9	22	ADVANCED	50	7	2	97.5	97.5	90	100	100	95	-12.4556	3.04634	-13.7442	-10.1768	-0.219569	3.02413	4.55966	4.09778	-1.58108	4.65171	2.90397	-2.28796	-0.656136	3.28029	4.09337	3.75163	1.3725	-15.6137	-4.75384	-3.04438	1.01187	4.10394	4.08775	3.29883	2.58147	-1.54436	-4.37726	1.72201	-1.21355	2.52686	3.69318	-14.8053	7.75612	-16.6075	-10.8934	1.22078	7.36238	11.8033
10	18	ADVANCED	40	8	4	97.5	100	92.5	92.5	100	95	-5.73947	4.3212	-6.41663	-1.7645	1.3477	4.75325	3.42064	3.52437	1.0437	4.125	2.18227	-0.496317	-0.324924	3.94429	2.42578	2.78923	3.0057	-6.51047	0.375012	-2.30343	4.56384	3.0479	4.95388	2.84298	4.14378	3.34073	1.4745	0.786556	3.34488	1.91012	4.47134	-8.09823	7.92946	-6.902	-6.80521	3.24729	7.07065	7.28339
11	11	ADVANCED	49	12	7	92.5	100	100	97.5	95	100	-1.98346	2.32013	-2.58082	-0.233211	0.349725	3.53341	2.75513	1.83399	-0.506799	2.96405	1.38607	-0.778376	-0.421336	2.36185	0.658942	0.716337	0.728754	-1.65116	-0.396913	-1.31013	2.69611	1.9429	4.33305	0.961128	1.3556	1.05508	1.68588	-0.417819	1.98224	0.0855211	2.70027	0.103629	5.94907	-0.340094	1.72094	3.32203	6.97658	6.48848
12	13.5	ADVANCED	42	30	4	95	100	97.5	97.5	97.5	85	0.138377	6.24623	-0.410464	-1.24569	3.80084	7.52786	4.80024	4.03772	4.28087	6.75045	4.21545	3.31506	1.64406	2.5304	2.3248	2.43982	5.6889	-1.38368	2.32967	1.01541	6.99145	4.88766	7.6818	3.2841	5.78663	4.46872	0.874286	1.9143	1.30979	1.84557	4.16902	1.88797	17.3252	2.73318	-1.52947	9.65746	13.9788	12.8386
13	10	ADVANCED	43	12	4	100	97.5	90	97.5	100	95	0.885046	1.94303	0.95664	1.53114	2.0301	2.26917	1.50431	-0.450215	2.10243	1.59758	1.92602	0.915279	1.20685	1.91065	0.351491	-0.0479349	2.73062	-0.317855	2.25615	0.497709	2.38713	1.92055	1.30512	-0.128344	2.33272	2.19982	2.45386	1.97568	2.22337	1.78857	0.811087	-0.0153594	5.93473	-0.501838	2.21981	4.72165	5.41191	4.73039
14	19	ADVANCED	46	24	4	97.5	100	90	100	100	92.5	-6.11023	3.11139	-5.95052	-4.99254	1.35035	2.38915	2.14753	1.25368	-0.313183	2.79447	2.12334	-0.055747	0.722233	1.89414	0.421861	1.20257	1.43546	-7.35908	-1.43381	0.489147	1.9412	1.97266	2.67288	1.36947	2.7366	0.861973	-1.12114	0.873969	0.590005	0.28888	2.12574	-4.50671	6.12806	-5.50655	-4.08305	3.69479	5.67518	5.27477
15	14	ADVANCED	45	16	4	100	100	100	97.5	100	100	0.399369	5.07723	-1.05975	2.70931	3.31725	5.81097	3.37811	1.90361	2.95135	4.34896	3.92877	3.03504	1.93222	5.12336	1.91347	1.19655	3.64097	-1.21751	3.10293	1.06334	5.68045	3.7797	5.0609	1.50944	4.48165	4.61125	4.07373	2.18317	4.81693	2.46568	4.01692	-2.16793	3.92222	-2.61141	-1.14202	2.02712	4.08838	2.88264
16	11.5	ADVANCED	43	5	3.5	87.5	100	100	77.5	100	97.5	-8.82008	1.148	-9.33198	-2.43936	1.44719	0.662548	1.03697	-0.505069	-1.14	0.601519	1.8158	-0.490097	1.60123	1.64742	1.49708	-0.119457	1.79483	-9.7053	-1.91315	-0.134932	0.471532	1.44229	0.40524	-0.437773	1.78588	-0.156482	0.643918	1.88117	1.64471	2.00189	0.826032	-9.93295	3.36803	-10.1553	-4.18461	2.32021	1.66172	3.7181
17	13	ADVANCED	46	24	4	100	97.5	97.5	97.5	100	100	-0.871204	8.46013	-1.17333	-0.61634	7.24182	8.61097	7.63828	3.31483	5.8892	8.35344	8.20064	5.34601	4.67657	4.72909	5.31555	4.45413	8.46115	-2.87514	4.22247	2.80941	8.15921	8.08931	7.4678	3.62612	8.65035	6.3208	2.25728	5.25732	3.77063	6.0957	3.87594	0.703728	11.3695	0.618296	0.201321	6.68932	11.1436	11.9554
18	14	ADVANCED	46	12	4	100	100	95	97.5	97.5	95	-4.19589	1.42918	-6.15328	0.452543	0.636995	2.86919	0.0863099	0.177886	0.347412	1.41775	0.576792	-0.795605	0.198414	2.82214	-0.106937	-0.923598	1.14394	-4.78209	0.772	-1.21512	2.78549	0.247293	2.32756	-0.616104	1.61938	2.14965	1.94215	0.572	2.4089	0.640518	2.33837	-5.90348	6.42595	-7.71188	-2.45454	2.6624	5.05134	5.28883
19	13	ADVANCED	41	6	4	100	100	100	95	100	97.5	-1.80614	5.4869	-2.27074	0.230792	4.56149	6.08554	7.489	7.81739	3.04836	6.46161	6.0459	2.44026	2.29439	4.92464	6.8251	7.59861	4.8857	-2.56498	2.38195	-0.945761	5.13954	6.97341	7.06548	7.18229	5.30564	3.88927	1.74874	3.66037	3.41043	6.34475	6.16898	-5.05177	8.3665	-5.06424	-3.68295	4.03465	8.55559	9.45864
20	17	ADVANCED	42	6	4	100	100	97.5	100	100	100	-3.02112	3.2811	-3.19346	-0.0629766	3.04263	3.50503	2.60735	1.2309	1.6362	3.02316	2.8433	1.27895	1.0919	1.56732	1.23351	0.00658664	3.31816	-4.34016	0.79913	-0.0992913	3.10617	2.95103	2.95819	0.511978	3.73932	2.17605	0.621695	0.805554	0.923871	1.56736	1.83795	-1.72916	6.8412	-1.74068	-0.229135	4.96952	6.3439	6.77456
21	13	ADVANCED	42	25	4	97.5	100	97.5	100	100	94.87	-1.03117	4.53601	-2.04679	1.46747	2.37343	5.82028	4.61673	4.52275	1.52089	5.28912	3.80571	1.30383	1.76646	3.83736	2.17913	3.43336	2.9369	-1.11874	1.04048	0.168941	5.06059	4.41571	5.5442	3.56814	4.29347	3.2826	3.47335	2.16239	3.41121	2.77035	4.72092	-0.876006	8.62975	-1.48486	1.7425	4.18815	9.36369	8.29834
22	16	ADVANCED	41	24	1.5	95	87.5	97.5	100	97.5	95	-3.98825	3.35285	-4.32242	-0.0193862	2.05451	3.90366	2.74446	0.454968	1.33806	2.87001	2.8992	0.241178	1.43516	5.2038	1.74774	0.898042	2.5446	-4.60491	1.66704	0.851322	3.43158	2.94927	3.34285	0.521653	3.29944	2.90555	2.4226	1.80529	4.08322	2.33115	4.07408	-1.92392	6.23336	-2.79793	0.00604138	2.62729	5.28223	5.83143
23	12	ADVANCED	40	24	6	100	100	95	97.5	100	87.5	-1.24869	5.26965	-1.8998	0.628696	5.86531	4.77153	4.45633	2.2187	4.54784	5.30721	5.90984	4.0098	4.34376	2.3346	2.5678	1.47691	6.16279	-2.33074	3.27722	3.14063	5.15153	5.68319	3.9054	1.45928	6.06258	5.01247	2.35163	4.50355	2.8327	4.02601	1.9561	-0.246173	10.3834	0.0487979	1.27351	6.88063	9.20473	8.50169
24	20	ADVANCED	45	18	4	97.5	100	100	100	100	100	0.563111	9.11636	-0.363029	-0.579652	7.15587	8.75065	8.01065	3.19835	5.69314	8.80828	9.43725	5.24576	3.9599	4.16491	4.73331	2.80572	7.17168	0.00395436	4.32759	3.50617	7.86966	9.5996	7.96629	2.73731	8.10631	6.84446	0.715751	5.3057	2.24251	5.93418	4.10968	1.0312	13.2411	0.135119	-1.20468	7.96587	12.8822	14.1224
25	14	ADVANCED	40	4	4	100	100	100	90	100	97.5	-7.99684	-0.960985	-8.25049	-4.4882	-1.29045	0.872936	-0.336736	-0.967697	-3.12672	-0.427857	-0.0990401	-2.94317	0.569103	1.22101	-0.117884	-0.673987	-1.97455	-7.4727	-3.19863	-2.18303	0.458954	-0.0669493	0.873752	-0.920568	-1.39604	-1.31842	-0.690315	0.944359	1.01244	1.18163	0.948073	-9.20551	2.60999	-8.36724	-8.80996	-1.14597	2.46706	4.86702
26	15	ADVANCED	42	0	4	100	100	95	100	100	97.5	-5.45912	0.119535	-5.63138	-1.48006	-0.159125	1.40451	0.153933	1.45444	-1.1024	-0.100646	-0.0649139	-1.98193	4.42472	2.14967	0.788377	0.800462	-0.290636	-6.98636	-0.330634	-0.567728	1.18312	-0.291898	1.60242	1.07856	-0.14086	0.0915821	0.487511	0.461592	1.77643	0.696062	1.7466	-3.87739	12.3776	-5.64475	0.0990782	4.97761	10.6293	9.93494
27	14	ADVANCED	42	0	1	50	100	95	60	100	95	1.10838	4.53986	1.1622	2.0537	4.35638	5.01959	3.83799	2.14933	4.8567	4.17713	4.5666	3.32721	2.62328	3.41484	1.54827	1.62093	5.86149	-0.0643873	3.11409	2.19976	5.39655	4.16082	4.58104	2.02304	4.63875	4.11012	3.122	3.05116	3.85015	3.08866	2.70271	-7.89406	1.88525	-7.64317	-4.35932	-0.936094	1.92173	0.755671
28	15	ADVANCED	44	8	4	100	100	97.5	100	100	97.5	-1.52507	2.30812	-1.85714	0.574868	-0.443672	2.68581	2.01998	1.76559	-0.257709	2.46054	1.06454	-1.18773	-0.339607	2.64727	0.730637	1.13933	0.747527	-1.11847	0.142267	-0.860582	2.19647	1.71118	2.84198	1.38791	1.78097	1.08204	1.00553	0.569261	2.21617	1.02618	2.62415	-0.336504	5.78628	-0.0526333	0.251043	2.26895	5.81563	5.02745
29	14	ADVANCED	43	12.5	4	92.5	97.5	100	90	95	95	-0.809838	3.98461	-1.28352	-0.180078	3.4089	2.87766	3.67855	0.395192	2.93163	2.99482	4.01409	2.24368	2.91056	2.66463	2.27328	0.966003	4.56961	-1.95293	1.59612	1.66955	3.2865	3.95809	2.49868	0.45182	4.75445	2.69962	1.53176	2.80488	2.58581	2.5976	1.99701	-2.0208	2.71639	-2.79166	-2.1103	3.0851	2.90799	3.29085
30	17	ADVANCED	44	12	3	95	100	100	97.5	97.5	95	-3.73077	3.80737	-3.59509	-2.71142	2.93201	2.45289	3.96253	0.857831	1.66463	3.70284	4.37035	1.56085	2.51205	0.300301	3.05173	1.65653	3.24666	-5.15311	0.484664	0.87997	2.39126	4.37816	2.15102	1.3874	3.63178	1.7348	-0.661462	2.83295	-0.15645	3.52189	0.264917	-2.66267	7.56778	-2.8318	0.70923	3.64819	5.76018	7.47255
31	12	INTERMEDIATE	38	18	5	97.5	100	97.5	100	100	97.5	-6.29142	0.842315	-6.50474	-4.56655	1.29765	0.560757	2.547	3.02343	-0.205072	1.20822	1.52218	-0.387077	1.73442	1.30136	3.30685	2.79484	1.9475	-9.22777	-1.13286	-0.804705	-0.134493	1.82166	1.8819	3.08164	1.45739	-0.0804408	-1.74282	2.07322	0.405165	2.90635	2.46896	-4.46134	6.55822	-5.50823	-3.7012	5.26254	6.30214	6.9524
32	13	INTERMEDIATE	32	6	4	97.5	97.5	85	97.5	100	90	-0.808199	5.38097	-1.59767	0.327787	5.01048	5.68679	4.65263	2.02378	3.92314	4.7052	5.37663	3.36549	2.24422	4.00552	2.71122	1.60404	5.91034	-1.47535	3.45261	0.924965	5.28099	5.42883	5.19095	1.39683	5.88125	4.72187	1.97154	2.7398	3.28911	2.90679	4.02588	-1.75138	11.199	-1.44368	0.532428	6.91583	9.11197	10.2244
33	11	INTERMEDIATE	35	7	4	87.5	77.5	72.5	85	92.5	67.5	-11.9781	0.119533	-10.663	-3.67431	-0.558187	1.59038	0.52689	-0.0377917	-3.42904	0.162369	0.134303	-2.43011	-2.36949	0.7112	1.07334	0.221583	-1.15708	-13.1673	-2.97593	-3.70416	1.07144	0.219563	1.08174	-0.168604	-0.149737	-0.522745	-1.55283	-0.680789	-0.0389169	0.08287	0.276549	-12.4932	0.090829	-10.8137	-5.06826	0.21554	-0.42621	2.17278
34	16	INTERMEDIATE	37	2	4	92.5	95	57.5	87.5	97.5	47.5	-6.62472	-0.396246	-6.46915	-4.27843	-1.83711	0.296412	0.437986	0.697002	-2.01069	0.432351	-1.07813	-3.19638	-2.29928	0.320294	0.65665	-0.0188251	-0.775193	-6.75474	-2.90027	-3.43209	-0.0981578	-0.400307	1.49444	0.307853	-0.778558	-1.17841	-1.89814	-1.14671	-0.421969	0.55065	1.46707	-5.42986	1.46736	-5.62722	-3.20651	-1.28153	1.43481	0.712372
35	15	INTERMEDIATE	34	1.25	3	97.5	97.5	95	100	100	92.5	-3.90448	4.64259	-5.06772	-2.62153	0.753812	4.6822	3.45468	2.94406	-0.0416804	5.60277	1.97673	-0.334163	-0.406607	1.28093	3.12496	2.39116	1.03762	-5.60172	-1.24897	-1.84815	3.238	2.88637	5.03381	2.12062	3.06114	0.498336	-0.983539	0.568164	0.115977	2.31733	1.90669	-1.27054	10.5647	-0.686293	-2.94824	6.63039	8.42242	9.72213
36	14	INTERMEDIATE	31	0	2	92.5	90	52.5	90	92.5	35	-11.9282	-0.960891	-13.0552	-8.28061	-1.44952	0.124221	2.00432	3.12936	-1.84707	1.27382	-1.54899	-3.01831	0.22376	1.18696	3.17295	2.35801	-0.0842371	-12.3788	-3.27111	-3.17748	-0.553751	-0.131651	0.936954	1.89231	-1.27701	-1.20475	-2.15725	1.40595	0.397079	2.50878	2.46156	-11.8188	6.88441	-14.0706	-8.96095	4.19847	8.0412	8.78708
37	15	INTERMEDIATE	32	0	2.5	97.5	100	97.5	100	97.5	100	-1.37518	2.81883	-0.957051	1.0751	2.67517	3.52218	3.37426	1.8923	3.71954	2.77532	3.37975	1.92302	1.20625	3.21127	2.07359	1.78171	1.94267	-2.263	2.92765	0.308078	3.50688	3.38567	3.40527	1.48594	2.2066	3.52913	2.33469	1.55448	2.70912	2.14009	2.3286	-4.11561	4.75813	-3.2572	-1.22227	2.24125	4.47148	5.09611
38	15	INTERMEDIATE	38	12	1	95	90	80	92.5	95	82.5	-6.0192	3.24736	-7.18703	-2.45595	1.85714	2.78441	3.39413	0.490463	0.949513	3.44813	3.40864	-0.0347669	1.86383	0.302421	2.39529	1.20324	2.75264	-6.83159	0.59424	-0.671119	2.23849	3.68178	2.84646	1.15973	3.23434	2.04469	0.261279	2.44521	0.544832	3.23436	-0.0162759	-2.77589	6.10485	-3.87002	-1.27739	3.69706	4.95304	6.78756
39	21	INTERMEDIATE	35	8	2	90	97.5	77.5	100	100	80	-3.57801	8.20412	-4.38826	-1.12457	3.30773	8.6843	8.75701	5.45698	3.26826	9.23692	5.47629	1.24173	1.51977	3.96612	6.52355	4.84706	5.3136	-3.35169	2.08541	0.461084	7.3436	7.549	8.88937	4.37237	6.84437	5.19203	1.48699	2.98442	2.31005	4.71297	4.04779	-3.58863	12.9093	-4.71254	-2.40976	6.65622	11.7639	13.6313
40	14	INTERMEDIATE	36	0	1	87.5	100	95	90	100	90	-2.83068	3.50449	-8.41831	-2.12625	2.19926	3.72829	4.07313	4.70647	0.734368	4.21514	3.05617	0.248947	3.5748	2.99728	3.18627	4.23335	2.48784	-9.27405	-0.424945	0.749641	3.45616	3.47913	4.20671	4.25937	2.91609	1.87623	0.522082	4.7575	1.93258	2.96885	2.58107	-8.78213	5.36384	-14.2433	-5.59652	2.02561	4.85222	6.59026
41	13	INTERMEDIATE	37	0.75	1	97.5	97.5	95	97.5	97.5	95	-1.21494	2.0659	-1.88428	-0.0116102	2.01686	3.225	2.63142	-1.16976	1.28533	2.415	1.76472	0.620496	1.22735	1.72035	2.33567	0.0300542	1.7517	-1.33655	0.675065	0.177537	2.71845	2.51694	2.70573	-0.706843	1.6407	2.1359	1.19986	1.62098	1.56465	2.37048	1.41247	-4.85757	4.06466	-4.95052	-5.17258	0.0831789	4.72659	6.05195
42	12	INTERMEDIATE	31	4	4	92.5	100	95	87.5	100	92.5	-4.75513	6.26836	-6.46884	-2.02312	3.16544	5.40105	-4.18745	3.11442	1.72017	5.21561	4.88358	-0.0182191	0.669189	2.66576	2.52287	0.877209	4.61307	-7.19949	1.24873	-1.26983	5.01028	5.34031	4.83755	1.85495	5.49589	3.32012	1.68877	2.02663	3.37501	2.77363	3.7961	4.70229	10.3042	-12.0241	-8.95312	4.09302	8.72688	6.24382
43	12	INTERMEDIATE	35	0	4	97.5	92.5	92.5	100	97.5	92.5	-3.32457	7.50393	-6.20081	-0.513172	3.78651	6.87964	5.0027	3.99716	5.17306	6.86714	5.49935	2.52425	2.43217	4.19861	2.19104	2.15942	6.557	-4.48418	3.34815	-1.00924	6.07145	6.51552	7.15417	2.56565	6.92202	4.81412	1.49835	3.69894	3.02337	3.73102	5.33402	-4.77448	5.95522	-7.92912	0.0855969	3.46437	7.43299	4.39186
44	17	INTERMEDIATE	35	5	2.5	97.5	100	92.5	97.5	100	100	-1.45064	0.451914	-1.50253	-0.232478	0.894403	0.767669	1.04889	-0.0379569	0.203443	0.387507	1.24238	0.0275978	1.41081	1.44633	1.0277	0.0277986	0.500903	-1.89338	0.344906	1.27032	1.13928	1.2247	1.09647	-0.2721	0.635508	0.963048	1.15345	1.06238	1.3965	1.17862	0.686862	-0.977487	7.62686	-1.42208	-0.272061	2.4834	7.13883	7.40758
45	12	INTERMEDIATE	39	0	3	95	100	100	97.5	100	97.5	-6.71767	3.05848	-8.30685	-3.97935	1.02258	2.86666	4.79208	3.76774	-1.20968	4.15458	3.05508	-1.11653	1.10712	1.57673	5.62976	5.07081	1.08157	-9.7934	-2.09411	-2.00463	1.6961	4.0614	3.29776	4.04545	2.48904	-0.286501	-1.52436	2.48149	-0.0563769	3.95711	2.50214	-12.8944	3.20259	-14.1675	-7.15144	-0.192944	2.92115	7.12953
46	15	INTERMEDIATE	38	2	4	100	95	95	100	97.5	95	-3.90372	-1.05927	-5.28426	-3.04603	-1.20578	1.23631	-1.36035	-2.63273	0.705665	-1.6036	-1.04948	-1.91377	-2.52254	2.08893	-1.30992	-3.53237	1.49168	-4.48636	0.861132	-3.95412	1.42748	-1.1425	-0.0493778	-3.29282	0.160476	0.901786	0.128406	-1.19432	1.6376	-0.981737	1.21749	-4.75619	5.42416	-4.65766	-3.54651	3.72276	5.57804	5.50886
47	15	INTERMEDIATE	34	2	3	100	95	90	100	95	90	-3.4378	0.37713	-6.06672	-4.82442	0.395572	0.639412	0.293909	-0.130516	-0.312886	-0.0336933	0.653403	-0.430493	0.264221	0.368216	-1.13513	-0.378237	0.407215	-5.88701	-0.376697	-0.601871	0.325427	0.748217	0.537152	-0.106348	0.484751	0.235002	-1.88407	0.606561	-0.129051	0.0597977	0.177949	-4.98639	4.14511	-5.60022	-6.00963	2.07868	3.14231	4.10335
48	13	INTERMEDIATE	35	6.5	3	100	100	97.5	95	100	97.5	-3.39046	-1.29555	-2.77401	0.184495	-0.554655	1.81383	0.220669	1.60496	0.708632	-1.85687	0.188006	-1.27257	-0.106565	3.5622	1.5322	0.129265	1.85228	-4.91559	1.23064	-1.0551	1.79658	-0.0678111	2.24155	-0.0193062	0.517851	2.04158	1.42188	0.955493	2.72969	1.59516	4.18398	-4.1072	9.74442	-4.33762	1.1611	5.3539	11.2676	9.41743
49	14	INTERMEDIATE	31	0	2	100	95	95	100	100	92.5	-1.90352	4.36565	-2.62384	-0.394538	2.48954	5.08453	4.85187	5.09778	1.6719	5.1134	3.49278	1.18114	0.68481	2.8683	3.89697	5.33355	2.61436	-2.66736	1.72889	-0.089169	3.91881	4.10626	5.37519	5.06785	3.59114	2.89223	0.769817	1.29281	1.58543	1.99485	4.40015	-5.37891	5.43574	-6.15311	-2.79356	2.06925	5.02578	6.07759
50	10	INTERMEDIATE	35	0	3.5	95	97.5	85	97.5	100	85	0.22016	-0.347374	-1.39904	1.00131	0.765479	0.700154	0.199817	-2.33813	0.958869	-0.14915	0.634453	1.52997	1.90526	1.10454	0.403453	-1.48815	0.22853	-0.705482	1.21624	0.109956	0.185108	0.294522	0.437687	-1.65144	-0.414354	0.504875	1.56101	1.33144	1.62923	1.10888	-0.345585	0.71691	3.65656	0.348648	1.05301	4.18545	3.43832	3.96559
51	13	LOW	24	1.5	3	95	22.5	20	80	25	25	-0.978847	-1.80043	-1.63531	-2.51021	-0.328855	0.534119	0.969038	3.0587	0.31666	-0.52484	0.00637226	-0.353894	-0.153628	2.1865	1.31415	1.51471	0.679211	-1.82843	-0.0865099	-0.319855	0.998096	0.110995	1.4013	2.71303	-1.08512	0.67914	-0.193251	-0.839204	0.632435	0.0384522	2.67914	-0.753605	-2.58802	0.165092	-3.12983	0.431329	-0.304961	-0.642729
52	13	LOW	27	6	4	95	95	92.5	97.5	97.5	65	-1.41998	8.08332	-2.82512	-3.33332	6.77115	5.94388	9.92739	6.4655	4.01869	8.90876	7.4805	5.43552	5.17275	2.59927	5.80207	5.35415	6.15446	-4.68072	1.11217	2.34899	5.37435	9.04405	7.3439	3.97206	6.8902	2.85756	-0.949309	5.05617	0.227269	5.98957	5.38896	-5.49028	8.34862	-5.78045	-2.51671	3.3601	8.82321	9.76541
53	15	LOW	25	3	2	72.5	95	92.5	90	97.5	77.5	-4.23665	0.125496	-5.69844	-2.0889	3.58932	1.31178	-0.855026	-1.2182	2.22838	-0.176788	1.48086	2.15908	1.49978	0.765851	-1.32042	-1.88759	2.5176	-5.79054	1.77857	3.44589	1.6538	0.563598	1.02648	-1.31293	1.11572	2.72037	0.344186	1.33392	0.889351	0.298611	-0.850064	-4.96497	5.03254	-4.58715	-4.29076	5.07334	3.2182	3.46312
54	20	LOW	19	4	1	87.5	90	95	80	97.5	92.5	-1.803	-3.30659	-3.52908	-1.43738	0.407888	0.0716847	-2.14733	-2.41964	1.99242	-3.46362	-0.723143	-0.246354	-1.6638	1.04717	-1.77543	-3.87964	-0.272128	-2.09801	0.691389	-1.39093	0.264043	-1.51139	-0.161153	-3.48295	-2.59271	0.694665	-0.34872	-1.76402	0.633491	-0.599169	1.17696	-2.09351	-0.628743	-3.53712	-2.49625	1.70453	1.66648	0.580944
55	8	LOW	15	0	2	97.5	30	27.5	100	15	10	-0.0358404	-2.29598	1.07924	-1.59477	-0.578805	-1.31586	-1.43895	-1.86651	-0.560066	-2.49092	-1.36507	-0.0788169	-0.0987389	-0.670122	-0.457599	-1.23234	-1.34243	-0.858137	-1.77561	0.625303	-1.54425	-1.20137	-1.14222	-1.34114	-1.94347	-2.08763	-0.999585	-0.415732	-0.922039	0.112804	-0.992653	-0.947763	-1.08645	-1.72124	-0.50736	-1.27687	0.382537	-0.550657
56	16	LOW	12	0	2	22.5	67.5	67.5	52.5	57.5	65	-1.87295	-1.83737	-2.11135	-2.52513	-1.70417	-1.01362	-1.21142	0.0371772	-2.11475	-1.34075	-1.50957	-2.13486	-1.15436	-0.711444	0.0702143	0.0781986	-2.04177	-2.03711	-1.76079	-2.45191	-1.25195	-1.43085	-0.138243	-0.232564	-1.84341	-2.03779	-0.80438	-1.71728	-1.07183	-0.791262	0.050139	-3.19098	0.570987	-4.06439	-0.865828	-0.574943	0.351944	-0.17844
57	13	LOW	24	0	0	97.5	52.5	60	95	67.5	52.5	-1.99092	0.877675	-3.26785	-3.96863	0.234335	0.142379	0.962119	0.305279	-0.684015	1.1159	0.903032	0.00894248	-0.505476	-0.0790119	-0.09603	0.514377	-0.809619	-3.0822	-1.70051	-0.578899	-0.0268711	1.19605	1.00252	0.34758	0.29494	-1.13099	-2.44291	-0.0169736	-1.20749	0.385858	0.381362	1.53708	3.38237	-0.571201	-1.69534	2.5553	3.59549	2.82113
58	16	LOW	17	0	2	80	32.5	25	82.5	35	27.5	-0.250846	5.09033	-2.41554	-0.0459863	3.36815	5.41638	6.3805	3.6115	3.26057	5.86269	5.04713	1.41541	0.796782	2.7635	5.21235	3.18733	4.0694	-0.741802	3.01023	-1.19863	4.90878	6.16788	5.80239	2.90181	4.39151	3.89642	1.95366	3.01445	2.15256	5.06411	2.46419	-2.48595	5.64373	-3.46675	-0.884072	2.4877	5.21954	6.01696
59	14	LOW	23	0	1	90	100	92.5	87.5	95	97.5	-2.09735	1.69817	-1.80861	-2.4576	0.547168	3.27765	2.16559	3.49662	0.409265	3.14694	1.14134	-0.527458	1.25397	1.80932	0.412011	1.84825	0.749511	-2.94041	-0.792567	1.30349	1.74832	1.69114	4.76955	2.83005	1.48609	0.731574	-0.5389	0.993141	0.381098	0.508742	2.72956	-0.602968	11.2657	0.259197	-0.526943	7.3235	11.3573	11.8379
60	15	LOW	24	1.5	3	100	95	95	100	95	100	0.740846	4.97366	0.87225	0.44432	2.76079	5.99727	4.81243	4.78019	3.18966	5.79533	3.98996	1.3747	1.77985	3.887	2.24626	3.56111	4.24633	-0.206117	4.17236	-0.00210432	5.4739	4.96733	6.70485	3.92393	4.89318	4.8458	1.89819	1.3001	2.90989	2.21798	4.20074	-2.67753	6.49131	-2.21001	-1.65281	3.94218	5.95006	5.77661
61	18	LOW	22	0	3	97.5	97.5	97.5	100	100	95	-1.87356	4.42711	-2.0934	-0.664025	2.73434	4.25421	4.44388	1.75927	2.32025	3.85865	3.43332	1.95277	1.7402	2.70969	2.00169	2.34951	3.00634	-2.12733	2.25539	1.6315	3.62116	3.79028	4.24057	1.34552	3.42461	2.83877	1.49151	2.59583	3.19075	1.83055	1.92227	-2.36094	10.9347	-1.99776	-0.617333	5.39361	8.83114	9.83804
62	11	LOW	24	0	4	90	67.5	35	85	82.5	30	-12.564	-2.97016	-16.323	-7.21383	-2.24631	-0.303494	-0.752003	3.36125	-3.81788	-2.16081	-1.59128	-4.62818	-0.52914	1.33435	0.960432	1.07456	-1.43661	-13.3735	-3.89253	-4.38789	-0.303805	-1.34343	-0.704528	1.40356	-2.20145	-0.487319	-1.0527	1.22824	0.498975	1.08917	1.79258	-12.6305	2.94971	-16.3205	-4.3483	1.20089	4.9371	4.07032
63	14	LOW	24	0	2.5	90	92.5	97.5	100	87.5	92.5	0.1907	4.04355	0.866012	-0.826701	1.9272	2.93867	4.05123	1.86137	-0.195348	4.53826	2.15811	-0.17465	0.649678	2.04141	2.18738	2.74217	0.126931	-0.244889	-1.11651	0.54083	2.06133	3.69502	3.03849	1.94429	1.5945	1.25493	0.341371	0.703544	0.568123	1.60412	2.24419	3.12455	5.65334	1.25963	2.56513	3.31947	6.02173	3.83194
64	15	LOW	21	0	2	2.5	100	95	2.5	97.5	100	-4.1498	1.24023	-4.6862	-1.57498	0.630714	1.48518	1.71424	0.168537	0.568231	1.46501	1.10443	0.284779	-0.391474	1.19532	0.82368	0.0901962	1.05674	-4.12977	0.29181	-2.42762	1.38507	1.82615	1.51511	0.246627	1.42368	0.861019	-0.425778	0.45206	-0.0610463	1.10414	0.595871	-1.51516	2.47936	-1.65148	-1.29543	2.37435	2.45814	3.2951
65	13.5	LOW	24	1.5	4	100	90	90	100	87.5	85	2.35723	6.24488	1.78724	2.30349	5.01026	6.28215	4.56792	3.7711	5.45205	5.20691	5.62663	4.04556	2.85255	3.91193	2.95625	3.06862	6.72034	2.13716	5.17691	1.86495	6.61198	5.33383	5.35453	3.22913	7.08005	6.20516	3.20642	3.69416	3.78727	3.4061	3.95812	7.0981	10.3622	6.51898	4.32865	7.59863	8.67036	7.83195
66	14	LOW	28	1.5	4	77.5	95	10	75	92.5	17.5	2.9065	6.42206	2.94331	1.92123	5.29356	6.85005	7.34067	7.13556	4.25174	7.11805	6.22487	4.27817	3.01549	3.95578	5.6188	7.03175	4.88227	2.87238	4.73882	3.03698	6.38416	6.89623	7.34662	6.5033	5.88052	5.75108	2.32851	3.75019	2.68368	4.89721	5.45863	4.6792	9.49013	4.72747	1.14042	7.16914	10.4215	9.96709
67	15	LOW	26	1.5	3	92.5	82.5	57.5	97.5	92.5	50	-7.00536	2.17493	-7.43233	-7.52205	1.30789	1.51474	3.02386	2.61245	-2.82879	2.84042	2.16697	-1.17862	1.05177	-1.01254	3.59373	3.31364	-0.919354	-8.75492	-2.76456	1.19758	0.523701	2.52587	2.30297	2.97616	1.29703	-1.05715	-3.91298	0.690407	-2.05478	1.66758	0.537132	-6.3779	5.43481	-6.14062	-5.29494	3.14341	5.17952	4.72799
68	14	LOW	26	1.5	3	92.5	95	95	92.5	92.5	100	0.218431	4.30846	0.386376	-5.2222	3.827	2.18599	3.78746	2.70241	2.15419	4.22363	3.76166	3.00765	0.764287	-0.539976	1.60447	2.13831	3.21256	-0.542746	0.230854	3.04099	1.54358	3.87758	3.24005	1.71101	3.97049	0.486716	-3.106	1.04586	-2.41868	1.24656	0.432572	-4.70667	2.63727	-3.60002	-6.96871	1.19956	1.59948	4.05539
69	11	LOW	21	6	1.5	87.5	85	72.5	95	82.5	80	1.90567	1.75563	0.780055	0.50078	-0.445883	3.17636	1.60822	2.88874	0.974718	1.06278	1.48568	-0.0139438	0.702987	3.01103	3.6202	1.47	1.22349	0.548129	2.07457	-0.466551	3.43634	2.36584	3.92952	2.43279	1.14376	1.98762	1.95306	2.84447	2.63671	2.66441	3.79388	-0.1965	3.39783	0.498675	-1.19512	4.04915	4.84388	4.90462
70	14	LOW	17	0	1	90	95	97.5	90	100	90	-22.1348	-1.77721	-23.8445	-9.34427	-4.91147	-1.22135	0.120293	-0.268904	-8.16618	-0.617337	-2.55991	-9.1032	-3.86914	-0.732397	-0.0240567	1.0536	-6.00224	-23.1426	-9.69764	-7.86965	-2.61444	-1.20912	-0.60407	-0.0394644	-3.63562	-5.73786	-4.36399	-2.31716	-1.7503	-1.10668	-1.06959	-20.5164	-0.978987	-20.3932	-8.52038	-3.89259	-0.823893	1.23333
71	20	LOW	18	0	1.5	95	72.5	57.5	95	75	42.5	-1.78825	3.29219	-4.39511	0.901989	1.8812	7.17372	2.48024	2.62375	1.58528	3.90902	3.1284	0.389343	1.40149	5.97897	-1.18329	-0.198788	1.75664	-1.00911	4.02178	-0.755187	6.49531	2.70184	7.37133	1.1813	2.95503	5.7339	3.7102	1.11184	5.48198	0.22488	4.43502	-1.43249	10.47	-1.31128	-0.817363	7.26151	11.7175	9.26044
72	13	LOW	13	0	1.5	95	95	87.5	95	100	85	-4.50573	2.20021	-3.26483	-2.73493	0.042901	3.74477	3.13734	5.08831	-1.67692	4.7782	1.73667	-0.565917	0.719116	2.52768	3.14442	3.78679	-1.07791	-4.93633	-2.14888	-0.0971435	2.12567	2.1084	5.55544	4.29481	-0.113487	0.364103	-0.857963	1.46914	1.08849	2.62696	3.40927	-7.26217	7.15043	-7.81935	-9.40529	2.3951	7.4927	6.46836
73	15	LOW	12	0	2	27.5	67.5	67.5	35	67.5	62.5	-1.67757	-3.66536	-1.62245	-3.03857	-1.50195	-2.59934	-2.29043	-2.86327	-3.74564	-3.59374	-1.60928	-1.69653	-1.53887	-1.15322	-1.65419	-2.79233	-3.9709	-2.85096	-3.62452	-1.54384	-2.87998	-1.45664	-2.51545	-2.69741	-3.89747	-3.31432	-2.57346	-1.24167	-1.73207	-1.16363	-1.11155	0.612571	2.46353	2.68197	0.593702	3.92762	3.24072	2.43105
74	16	LOW	15	1.5	2	92.5	97.5	85	97.5	90	80	-3.17251	0.148954	-3.72906	-2.25769	-1.99142	1.14872	0.215655	1.69087	-2.16349	-0.366497	-0.533193	-1.95753	-0.813742	1.06452	1.90599	0.689748	-2.11927	-4.09034	-0.992369	-1.77967	1.38855	0.285134	2.41161	1.449	-0.789544	-0.219631	-0.598864	0.875369	0.591789	0.858213	1.83773	-5.79412	7.17652	-5.32018	-3.64805	3.37912	6.37907	7.94532
75	12	LOW	21	4	3	95	92.5	90	97.5	92.5	85	0.551177	3.56602	-1.116	2.51982	1.85152	4.00141	2.88514	0.786507	2.83445	2.91626	2.44261	1.5929	0.879144	3.11476	1.39811	0.281255	3.35346	0.997044	3.09195	-0.246897	4.10723	2.97278	3.40442	0.271383	3.62249	3.56406	2.701	0.208654	3.13429	1.53385	1.79628	1.02659	4.87523	0.405949	-2.02346	4.14393	4.74306	5.20083
76	14	LOW	28	2	3	97.5	100	95	92.5	100	90	-3.87341	1.30395	-5.00112	0.860022	1.17547	2.38666	1.77656	0.0764653	-0.265412	0.738875	2.14044	-0.496502	0.593338	3.3295	2.3493	0.2805	0.657786	-4.66467	-0.00989452	-0.230408	2.36764	2.46093	1.93405	-0.151487	-0.226769	1.22972	1.81175	1.49261	2.47479	2.54719	2.82003	-6.4319	2.79985	-7.458	-0.514854	0.746867	4.2318	4.89244
77	13	LOW	25	1.5	4	77.5	35	27.5	87.5	35	20	-4.97598	-1.01477	-6.83826	-3.84018	-1.67204	2.44323	1.61195	4.62025	-1.55274	0.83638	-0.635931	-1.7446	-0.945207	3.13609	2.2407	2.10417	-1.73097	-6.9916	-1.18415	-3.91317	1.29318	0.604503	3.80371	2.64643	-2.28258	0.396521	-0.0725814	0.853601	1.18914	2.05133	5.21209	-8.22709	-0.339118	-10.0619	-1.94587	-3.23056	2.23011	-0.299516
78	14	LOW	28	0	0.5	100	100	97.5	97.5	100	95	4.38317	5.07231	3.0767	1.79374	4.37219	4.91623	5.09739	3.94056	5.22477	5.14207	4.46211	4.95332	2.51734	2.84306	3.54859	3.9565	4.86249	2.1883	4.74938	2.35982	4.80152	4.74132	4.78325	3.20745	4.56197	5.05047	2.47096	2.99508	2.25934	3.06526	2.28385	-0.851911	5.37265	-1.76569	-2.11303	1.88073	5.80641	5.38439
[truncated: 334 more columns]
